# Supplementary material for: Resident gut microbiota community determines the efficacy of soluble fiber in reducing adiposity
Source: Front Microbiol. 2024 Apr 30;15:1392016. doi: 10.3389/fmicb.2024.1392016 (PMC11091261; doi:10.3389/fmicb.2024.1392016)
Supplement: Supplementary file 1 [file Data_Sheet_1.zip]

Archive with 2 entries (2 files):
- Supplementary Table S4.xlsx
- Supplementary Tables S1-S3.PDF
