# Supplementary material for: Resident gut microbiota community determines the efficacy of soluble fiber in reducing adiposity
Source: Front Microbiol. 2024 Apr 30;15:1392016. doi: 10.3389/fmicb.2024.1392016 (PMC11091261; doi:10.3389/fmicb.2024.1392016)
Supplement: Supplementary file 1 [file Data_Sheet_1.zip › Supplementary Table S4.xlsx]

## Sheet: Sheet1
Family level of classification Responders and Non responders (proportional abundance %)
Numbers after CELL, GLUC, PECT etc (e.g. CELL16) indicate the animal number in the original experiment.
Family	CELL16 Responders	CELL17 Responders	CELL18 Responders	CELL19 Responders	CELL20 Responders	CELL41 Responders	CELL42 Responders	CELL43 Responders	CELL44 Responders	CELL45 Responders	GLUC14 Responders	GLUC36 Responders	GLUC37 Responders	GLUC38 Responders	GLUC39 Responders	GLUC40 Responders	FOS10 Responders	FOS31 Responders	FOS32 Responders	FOS33 Responders	FOS34 Responders	FOS35 Responders	FOS6 Respoonders	FOS7 Respoonders	FOS8 Respoonders	FOS9 Respoonders	PECT21 Responders	PECT22 Responders	PECT23 Responders	PECT24 Responders	PECT25 Responders	PECT46 Responders	PECT47 Responders	PECT48 Responders	PECT49 Responders	PECT50 Responders	CELL31 Nonresponders	CELL41 Nonresponders	CELL42 Nonresponders	CELL44 Nonresponders	CELL48 Nonresponders	CELL49 Nonresponders	CELL57 Nonresponders	CELL58 Nonresponders	GLUC4 Nonresponders	GLUC5 Nonresponders	GLUC7 Nonresponders	GLUC8 Nonresponders	GLUC10 Nonresponders
Erysipelotrichaceae	7.01107	5.08219	7.95035	8.47031	4.27709	21.0332	2.19725	10.2482	11.5062	15.1962	20.5803	24.002	41.5465	34.5018	30.5602	56.8433	17.1084	57.7491	51.9121	56.7092	60.7514	72.3247	62.0933	50.1006	53.0023	22.4421	24.2201	42.5528	30.6441	62.0262	42.6535	42.9386	42.7541	73.1969	60.1811	20.5803	3.89131	3.2204	2.33143	1.3586	3.32103	6.70916	2.80107	9.07414	0.670916	9.10768	2.75075	18.0141	13.0158
Lachnospiraceae	39.7685	15.1292	3.48876	3.01912	10.8185	0.821872	3.82422	0.771553	0.452868	0.603824	5.03187	12.0933	29.4532	21.3854	52.0127	8.9735	35.5418	38.0074	35.1057	6.77625	10.1644	11.8584	11.4223	19.1379	21.9054	26.7863	5.46796	9.20832	4.64609	3.55585	5.16605	16.2362	5.43442	4.19322	4.72996	6.96075	27.8095	15.6156	26.954	20.2113	17.2761	28.0275	37.9738	20.0604	25.6122	21.8383	41.7813	10.3824	29.9564
Peptostreptococcaceae	3.01912	22.0899	59.158	46.0416	32.1201	26.1993	54.6629	38.0745	33.1432	36.6991	16.7393	37.8732	10.6843	16.9071	0.268366	15.8504	22.4925	0.0167729	0.687689	0.0335458	0.486414	0.369004	0.100637	1.81147	0.184502	1.07347	17.3432	9.62764	6.17243	8.31936	10.5334	12.9822	12.7977	7.56458	13.9718	39.0473	15.364	8.3529	7.7323	1.64374	9.84569	5.83697	17.1922	12.8984	3.43844	3.11976	1.86179	0.218048	15.0788
Bacteroidaceae	0	0.150956	0.352231	0.201275	0.285139	0.0335458	0.63737	0.100637	0.0335458	0.0335458	0.0838645	0.0167729	0.201275	0.0335458	0.134183	0.0335458	0.0503187	0.0670916	0.11741	0	0	0	0.0167729	0.0167729	0.0167729	0.0838645	0.0838645	5.08219	0.352231	0.788326	0.167729	0.939282	0.150956	0.805099	0.402549	0.251593	4.3945	9.57732	9.44314	10.1644	9.12445	6.86011	0.738007	2.75075	62.9487	38.7118	31.7175	14.4079	11.3385
Lactobacillaceae	0.972828	4.66286	4.29386	4.81382	2.91848	1.15733	6.08856	5.88729	5.3841	7.9839	3.9584	4.3945	0.11741	0.0670916	7.32976	0.385777	0.939282	0.150956	0.369004	0.201275	2.63334	0.301912	0.788326	0.587051	3.38812	0.738007	31.2982	0.402549	5.95438	0.888963	3.10299	3.60617	7.88326	6.49111	0.587051	0.0670916	3.27071	0.603824	0.956055	0.218048	0.620597	1.55988	0.905736	3.11976	2.46562	10.1308	8.21872	0.63737	19.0037
Bifidobacteriaceae	32.4723	0.0503187	0.184502	0.51996	0	3.23717	0.0838645	0.218048	4.34418	0.603824	0.0503187	0.687689	0.0838645	0.0838645	0.0335458	3.89131	0.75478	1.1741	1.9792	13.5022	14.5589	9.99665	5.16605	18.1483	13.6531	18.9366	9.29218	0.0167729	0	0	2.88494	0.0167729	3.7739	0.0167729	0	0.0335458	0.11741	0.0167729	0.0167729	0.0167729	0.0670916	0.0335458	0.184502	0.51996	0.654143	4.15968	3.89131	0.301912	6.17243
Ruminococcaceae	0	32.942	2.51593	6.70916	32.3214	2.61657	6.1892	3.7739	4.81382	13.0661	12.1939	4.89769	0.0670916	0.201275	0.318685	0.100637	0.352231	0.100637	0.0503187	0	0	0	0.0503187	0.0503187	0.0670916	0.134183	1.15733	1.57665	0.167729	0.234821	0.0670916	0.11741	0.0503187	0.134183	0.0503187	3.90808	24.8239	21.1003	16.9742	15.2801	18.5676	26.0315	19.4566	21.5364	1.00637	2.86817	2.28111	1.64374	1.12378
Coriobacteriaceae	12.5797	1.6102	0.486414	3.00235	1.10701	2.34821	1.47601	0.872191	0.452868	0.603824	2.54948	2.95203	13.2841	25.847	2.66689	12.999	18.5173	2.51593	8.789	22.375	9.84569	4.88091	19.8423	9.527	6.79302	29.2016	2.58303	1.59343	7.71553	3.92486	9.20832	8.00067	10.7179	3.53908	3.80745	3.92486	1.07347	0.419322	0.285139	0.63737	0.452868	0.369004	2.38175	0.352231	0.654143	0.335458	0.721234	0.335458	0.805099
Clostridiaceae_1	2.56625	4.36095	6.50788	5.61892	1.89534	38.846	0.855418	27.7424	34.0322	14.7266	8.80577	5.83697	0.452868	0.0335458	0.100637	0.134183	0.251593	0	0.0838645	0.0503187	0.0335458	0.0167729	0.0670916	0.0670916	0.63737	0.0335458	4.24354	11.154	9.7786	2.91848	7.95035	6.13888	9.00704	1.02315	2.68366	16.0517	0.553506	5.23314	2.29789	0.369004	2.04629	1.99597	0.838645	7.46394	0	0	0.0167729	0	0.805099
Enterobacteriaceae	0.0503187	0.0503187	0.0335458	0.100637	0.0503187	0	0.0167729	0.0335458	0.0167729	0.0838645	0.0167729	0.63737	0.0167729	0	0	0	0	0.0335458	0	0	0	0	0.0335458	0.0167729	0.0503187	0.0167729	0.285139	16.2529	31.684	14.5421	11.8417	2.19725	4.91446	1.64374	11.0198	0.51996	0.318685	0.419322	0.452868	0.134183	0.0670916	0.134183	0.0670916	0.369004	0.0670916	0.150956	0.352231	0.285139	0.0167729
Bacteroidales_unclassified	0.0167729	0.0335458	0.0335458	0.0670916	0.0503187	0	0.0838645	0	0	0.0335458	0	0	0.0503187	0	0	0.0167729	0	0	0	0	0	0	0	0	0	0	0	0	0.0335458	0	0.184502	0	0	0	0	0.0167729	2.36498	7.11171	5.46796	4.64609	5.50151	3.72358	0.268366	2.76753	0	1.59343	0.855418	29.6377	0.620597
Clostridiales_unclassified	0.0335458	4.04227	0.268366	3.33781	4.36095	0.301912	2.26434	0.352231	0.184502	2.1637	4.44482	3.89131	0.201275	0.251593	0.63737	0.134183	0.201275	0.0167729	0.218048	0.134183	0.201275	0.184502	0.0670916	0	0.0838645	0.150956	2.04629	1.09024	0.352231	0.0335458	0.352231	0.0167729	0.201275	0	0.0838645	0.385777	4.78028	6.50788	2.28111	2.18048	1.47601	4.86414	4.07581	1.72761	0	0.234821	0.268366	0.201275	0.0670916
Porphyromonadaceae	0.0670916	0.0838645	0.150956	0.0838645	0.0670916	0	0.134183	0.0503187	0.0167729	0.0167729	0.0167729	0.0167729	0.0670916	0	0	0.0335458	0	0.0167729	0.0167729	0	0	0	0	0.0335458	0	0.0335458	0.0167729	0.0503187	0.0670916	0	0.0335458	0.11741	0	0.0167729	0.0167729	0.0503187	3.05267	5.85374	5.61892	4.86414	4.04227	3.9584	0.738007	2.19725	0.0838645	3.03589	0.486414	10.9192	0.687689
Rikenellaceae	0.0335458	0.0503187	0.0335458	0.150956	0.0670916	0.0335458	0.11741	0.0335458	0.0167729	0.0167729	0.0335458	0	0	0	0	0.0167729	0	0	0	0	0	0	0	0	0.0167729	0	0	0.0167729	0	0	0	0	0	0	0.0167729	0	1.00637	5.33378	4.71318	26.954	13.5022	3.25394	1.45924	10.1811	0	0.184502	0.201275	0.0503187	0.0670916
Micrococcaceae	0.0838645	2.01275	5.40087	8.5374	3.52231	0.503187	4.27709	4.02549	1.91211	2.26434	6.86011	0.75478	0.0670916	0.0335458	0.536733	0.100637	1.12378	0.0167729	0.11741	0.0670916	0.436095	0.0335458	0.0670916	0.0503187	0	0.11741	0.301912	0.369004	0.402549	0.570278	0.553506	1.20765	0.318685	0.201275	0.587051	2.01275	1.05669	0.301912	0.150956	0.184502	0.63737	0.285139	0.922509	0.603824	0.251593	0.150956	0.201275	0.452868	0.218048
Streptococcaceae	0.704462	2.5998	3.84099	3.99195	2.06307	0.805099	8.28581	3.50554	2.13016	2.13016	7.01107	0.771553	0.218048	0.0503187	2.48239	0.0503187	1.32506	0.0167729	0.0670916	0.0838645	0.738007	0.0167729	0.150956	0.100637	0.11741	0.134183	0.536733	0.352231	0.51996	0.452868	0.872191	2.01275	0.687689	0.570278	0.63737	1.99597	0.670916	0.218048	0.218048	0.0503187	0.285139	0.385777	0.369004	0.587051	0.0167729	0.150956	0.0838645	0.0335458	0.0670916
Bacteroidetes_unclassified	0	0	0.0167729	0.0335458	0.0838645	0.0167729	0	0	0	0	0	0.0167729	0	0.0335458	0.0335458	0	0	0	0.0335458	0	0.0167729	0	0	0	0	0	0	0.0167729	0.0167729	0.0335458	0	0.0167729	0.0167729	0	0	0.0503187	0.687689	1.62697	0.922509	0.620597	1.15733	0.771553	0.603824	1.20765	0.335458	0.503187	2.24757	1.24119	0.352231
Marinilabiliaceae	0	0	0	0.0167729	0	0	0	0	0	0	0	0	0	0	0	0	0	0	0	0	0	0	0	0	0	0	0	0	0	0	0	0	0	0	0	0	0.821872	2.56625	3.28749	0.75478	3.48876	0.805099	0.0335458	0.201275	0.0167729	0.352231	0.452868	0.335458	0.0838645
Bacteria_unclassified	0.0167729	0.821872	3.65649	0.603824	0.587051	1.44247	3.85777	2.07984	0.285139	2.81785	8.08454	0.150956	0.0167729	0	0.369004	0	0.134183	0.0167729	0.0167729	0	0	0	0	0.0503187	0	0	0.184502	0	0.234821	0.0167729	0	0.285139	0	0.0838645	0.11741	0.184502	1.77793	0.285139	0.184502	0.150956	0.352231	0.301912	7.27944	0.335458	0	0	0.0167729	0	0
Verrucomicrobiaceae	0	0.553506	0.201275	0.788326	0.805099	0	0.100637	0	0	0	0	0.0167729	0	0	0.134183	0	0.402549	0	0	0	0	0	0	0.0335458	0.0167729	0	0.0503187	0	0	0.0503187	0	0.0167729	0	0	0	1.05669	1.30829	2.71721	3.99195	4.12613	5.36733	2.86817	0.704462	0	0	0.956055	0.234821	1.05669	0
Others	0.603824	3.67326	1.4257	3.89131	2.5998	0.603824	4.84737	2.2308	1.27474	0.956055	3.53908	0.989601	3.47199	0.570278	2.38175	0.436095	0.805099	0.100637	0.436095	0.0670916	0.134183	0.0167729	0.134183	0.268366	0.0670916	0.11741	0.888963	0.63737	1.25797	1.64374	4.42804	3.1533	1.29151	0.51996	1.10701	2.90171	0.855418	2.91848	5.71956	5.43442	2.80107	1.22442	1.00637	2.04629	1.77793	2.4153	1.3586	9.84569	0.51996
																													100
[truncated: 19 more columns]
